# Supplementary material for: Effects of heat-assisted sample desiccation on microbiome surveys
Source: Environ Microbiome. 2026 Apr 5;21:72. doi: 10.1186/s40793-026-00889-5 (PMC13188285; doi:10.1186/s40793-026-00889-5)
Supplement: Supplementary file 1 — (tsv 13 KB) [file 40793_2026_889_MOESM1_ESM.tsv]

sample	material_oldID	material	type	type_treatment	material_treatment	collection_date	extraction_date	latitude	longitude	lat_lon	frozen	dried	treatment	pH	host	replicate	DNA_yield	peak_DNA_fragment_size_bp	260_280_ratio	260_230_ratio	mean_quality_R1	mean_quality_R2	ASV_shannon_diversity	NASVs	OTU_shannon_diversity	NOTUs	NtaxaL1	NtaxaL2	NtaxaL3	NtaxaL4	NtaxaL5	NtaxaL6	Nsequences
S01DA	S01	soil1	soil	soil_dried	soil1_dried	2024.06.06	2025.02.17	44.0264159	-123.0826687	44.0264159 N 123.0826687 W	no	yes	dried	5.3		A	1868.8	2500	1.957	1.625	39.28	37.749	8.986882578	33945	7.108442175	10954	2	40	109	234	364	729	398817
S01DB	S01	soil1	soil	soil_dried	soil1_dried	2024.06.06	2025.02.17	44.0264159	-123.0826687	44.0264159 N 123.0826687 W	no	yes	dried	5.3		B	1087.7	2693	1.918	1.46	39.336	37.802	8.924632818	32515	7.03108602	9880	2	40	108	228	353	713	313445
S01DC	S01	soil1	soil	soil_dried	soil1_dried	2024.06.06	2025.02.17	44.0264159	-123.0826687	44.0264159 N 123.0826687 W	no	yes	dried	5.3		C	1168	2512	1.919	1.314	39.367	37.926	9.006210237	34389	7.119033709	10996	2	40	103	230	358	741	367009
S01DD	S01	soil1	soil	soil_dried	soil1_dried	2024.06.06	2025.02.17	44.0264159	-123.0826687	44.0264159 N 123.0826687 W	no	yes	dried	5.3		D	1306.7	2682	1.894	0.175	39.36	37.829	9.153790171	34719	7.259379947	11091	2	43	111	241	378	761	373516
S01DE	S01	soil1	soil	soil_dried	soil1_dried	2024.06.06	2025.02.17	44.0264159	-123.0826687	44.0264159 N 123.0826687 W	no	yes	dried	5.3		E	1533	2693	1.946	1.537	39.297	37.77	9.06658351	33936	7.216173092	11048	2	40	108	238	372	752	381135
S02DA	S02	soil2	soil	soil_dried	soil2_dried	2024.06.06	2025.02.17	44.0372209	-123.0562614	44.0372209 N 123.0562614 W	no	yes	dried	5.7		A	1518.4	2330	1.87	1.694	39.207	37.573	7.89755175	16024	6.084047365	5705	2	36	92	203	317	619	167912
S02DB	S02	soil2	soil	soil_dried	soil2_dried	2024.06.06	2025.02.17	44.0372209	-123.0562614	44.0372209 N 123.0562614 W	no	yes	dried	5.7		B	1014.7	2160	1.88	1.394	39.236	37.617	7.745994953	22335	5.831428434	7519	2	38	94	209	318	598	478999
S02DC	S02	soil2	soil	soil_dried	soil2_dried	2024.06.06	2025.02.17	44.0372209	-123.0562614	44.0372209 N 123.0562614 W	no	yes	dried	5.7		C	1029.3	2398	1.875	0.798	39.245	37.806	7.643410532	23822	5.859604804	8448	2	37	99	219	345	694	634464
S02DD	S02	soil2	soil	soil_dried	soil2_dried	2024.06.06	2025.02.17	44.0372209	-123.0562614	44.0372209 N 123.0562614 W	no	yes	dried	5.7		D	1299.4	2482	1.888	1.127	39.226	37.72	8.164951275	20106	6.352882534	7489	2	38	97	213	330	636	175570
S02DE	S02	soil2	soil	soil_dried	soil2_dried	2024.06.06	2025.02.17	44.0372209	-123.0562614	44.0372209 N 123.0562614 W	no	yes	dried	5.7		E	1357.8	2504	1.874	1.507	39.247	37.758	7.680101321	18780	5.862644566	6599	2	35	92	204	311	582	315369
S03DA	S03	soil3	soil	soil_dried	soil3_dried	2024.06.07	2025.02.17	44.0466101	-123.0548485	44.0466101 N 123.0548485 W	no	yes	dried	5.7		A	3460.2	2735	1.925	1.796	39.292	38	8.75133727	17626	6.912945067	6182	2	37	94	194	288	538	118583
S03DB	S03	soil3	soil	soil_dried	soil3_dried	2024.06.07	2025.02.17	44.0466101	-123.0548485	44.0466101 N 123.0548485 W	no	yes	dried	5.7		B	3212	2691	1.916	1.604	39.056	37.83	8.269208923	20307	6.537586305	7615	2	36	96	199	293	548	274001
S03DC	S03	soil3	soil	soil_dried	soil3_dried	2024.06.07	2025.02.20	44.0466101	-123.0548485	44.0466101 N 123.0548485 W	no	yes	dried	5.7		C	3401.8	2669	1.892	1.819	39.163	37.712	8.537484933	19755	6.746283013	7565	2	36	91	193	292	568	174446
S03DD	S03	soil3	soil	soil_dried	soil3_dried	2024.06.07	2025.02.20	44.0466101	-123.0548485	44.0466101 N 123.0548485 W	no	yes	dried	5.7		D	4102.6	2746	1.893	1.724	39.283	37.959	7.699406463	22615	5.753609855	8153	2	38	103	219	343	700	423823
S03DE	S03	soil3	soil	soil_dried	soil3_dried	2024.06.07	2025.02.20	44.0466101	-123.0548485	44.0466101 N 123.0548485 W	no	yes	dried	5.7		E	4584.4	2912	1.899	1.58	39.195	37.899	8.180247329	19064	6.484375275	7958	2	36	90	194	295	591	226674
F01DA	F01	feces1	feces	feces_dried	feces1_dried	2024.06.15	2025.02.22	44	-123	44 N 123 W	no	yes	dried		Felis catus	A	7592	2826	1.855	1.557	39.358	37.716	5.471353864	4518	3.573488014	2745	1	8	13	26	44	94	308101
F01DB	F01	feces1	feces	feces_dried	feces1_dried	2024.06.15	2025.02.22	44	-123	44 N 123 W	no	yes	dried		Felis catus	B	3328.8	2859	1.855	1.471	39.314	37.604	4.506330062	2529	2.577421976	1074	1	7	11	22	35	81	258465
F01DC	F01	feces1	feces	feces_dried	feces1_dried	2024.06.15	2025.02.22	44	-123	44 N 123 W	no	yes	dried		Felis catus	C	6424	2859	1.855	2.089	39.292	37.766	6.091380644	4436	4.054938942	2659	2	8	11	20	39	92	248016
F01DD	F01	feces1	feces	feces_dried	feces1_dried	2024.06.15	2025.02.22	44	-123	44 N 123 W	no	yes	dried		Felis catus	D	2642.6	2989	1.844	0.348	39.349	37.882	5.663988008	4307	3.625663755	2511	1	9	12	23	40	94	347551
F01DE	F01	feces1	feces	feces_dried	feces1_dried	2024.06.15	2025.02.22	44	-123	44 N 123 W	no	yes	dried		Felis catus	E	4832.6	2935	1.858	1.864	39.422	38.08	6.169992482	5089	4.114229273	3209	1	10	13	26	44	99	238882
F02DA	F02	feces2	feces	feces_dried	feces2_dried	2024.06.19	2025.02.22	44	-123	44 N 123 W	no	yes	dried		Felis catus	A	2598.8	2429	1.821	1.35	39.32	37.819	5.454110731	3616	3.396186758	1526	2	9	14	35	56	136	293389
F02DB	F02	feces2	feces	feces_dried	feces2_dried	2024.06.19	2025.02.22	44	-123	44 N 123 W	no	yes	dried		Felis catus	B	1474.6	2911	1.827	1.192	39.286	37.818	5.016628581	5240	2.999648521	3010	1	8	14	31	51	117	637837
F02DC	F02	feces2	feces	feces_dried	feces2_dried	2024.06.19	2025.02.22	44	-123	44 N 123 W	no	yes	dried		Felis catus	C	1489.2	2950	1.732	0.799	39.246	37.777	4.943069042	3925	2.846262436	1975	1	10	16	33	52	112	274574
F02DD	F02	feces2	feces	feces_dried	feces2_dried	2024.06.19	2025.02.22	44	-123	44 N 123 W	no	yes	dried		Felis catus	D	8176	NA	1.85	1.3	37.304	38.209	5.141940306	3856	3.086050646	2167	1	6	9	25	37	92	154356
F02DE	F02	feces2	feces	feces_dried	feces2_dried	2024.06.19	2025.02.22	44	-123	44 N 123 W	no	yes	dried		Felis catus	E	8468	4074	1.856	2.028	38.948	38.003	5.074006098	4276	2.988810181	2391	1	8	13	27	41	97	314846
F03DA	F03	feces3	feces	feces_dried	feces3_dried	2024.06.19	2025.02.22	44	-123	44 N 123 W	no	yes	dried		Felis catus	A	7270.8	2508	1.854	1.88	38.984	37.881	6.563896778	5016	4.552573903	2911	1	5	9	25	47	125	276813
F03DB	F03	feces3	feces	feces_dried	feces3_dried	2024.06.19	2025.02.22	44	-123	44 N 123 W	no	yes	dried		Felis catus	B	8468	2530	1.861	2.06	39.13	37.678	6.559052118	4711	4.511666599	2565	1	7	10	26	47	120	267389
F03DC	F03	feces3	feces	feces_dried	feces3_dried	2024.06.19	2025.02.22	44	-123	44 N 123 W	no	yes	dried		Felis catus	C	10074	3000	1.878	2.147	39.25	37.834	6.133399488	4807	4.182305114	3061	1	6	10	27	49	116	276308
F03DD	F03	feces3	feces	feces_dried	feces3_dried	2024.06.19	2025.02.22	44	-123	44 N 123 W	no	yes	dried		Felis catus	D	6467.8	2407	1.856	1.123	39.341	37.988	5.946448846	3788	3.936963415	1968	1	7	11	27	46	116	205767
F03DE	F03	feces3	feces	feces_dried	feces3_dried	2024.06.19	2025.02.22	44	-123	44 N 123 W	no	yes	dried		Felis catus	E	3153.6	NA	1.839	1.409	39.296	37.86	5.764416497	1762	3.643189617	509	1	5	9	24	41	101	78089
S01FA	S01	soil1	soil	soil_frozen	soil1_frozen	2024.06.06	2025.02.22	44.0264159	-123.0826687	44.0264159 N 123.0826687 W	yes	no	frozen	5.3		A	8176	3489	1.896	2.009	39.431	37.882	9.718757394	28383	8.006910781	9881	2	38	100	216	340	685	180931
S01FB	S01	soil1	soil	soil_frozen	soil1_frozen	2024.06.06	2025.02.22	44.0264159	-123.0826687	44.0264159 N 123.0826687 W	yes	no	frozen	5.3		B	7446	3875	1.894	2.005	39.28	37.738	9.510847788	26772	7.81965033	9469	2	41	101	222	344	658	171097
S01FC	S01	soil1	soil	soil_frozen	soil1_frozen	2024.06.06	2025.02.22	44.0264159	-123.0826687	44.0264159 N 123.0826687 W	yes	no	frozen	5.3		C	6803.6	3619	1.9	1.926	39.392	37.79	9.543539084	26178	7.878788802	9428	2	40	103	220	329	656	161807
S01FD	S01	soil1	soil	soil_frozen	soil1_frozen	2024.06.06	2025.02.22	44.0264159	-123.0826687	44.0264159 N 123.0826687 W	yes	no	frozen	5.3		D	8614	3299	1.905	1.932	39.397	37.576	9.402934583	25702	7.854353861	9931	2	38	99	218	332	666	187899
S01FE	S01	soil1	soil	soil_frozen	soil1_frozen	2024.06.06	2025.02.22	44.0264159	-123.0826687	44.0264159 N 123.0826687 W	yes	no	frozen	5.3		E	5299.8	3528	1.91	1.314	39.46	37.868	9.558226163	21847	7.923602979	7654	2	41	101	217	329	628	94114
S02FA	S02	soil2	soil	soil_frozen	soil2_frozen	2024.06.06	2025.02.22	44.0372209	-123.0562614	44.0372209 N 123.0562614 W	yes	no	frozen	5.7		A	6438.6	3875	1.899	2.095	38.547	38.183	8.872447794	17228	7.355560483	6887	2	37	99	203	298	536	145550
S02FB	S02	soil2	soil	soil_frozen	soil2_frozen	2024.06.06	2025.02.22	44.0372209	-123.0562614	44.0372209 N 123.0562614 W	yes	no	frozen	5.7		B	7446	3550	1.898	2.149	39.449	38.201	9.010138155	20475	7.40505692	7764	2	38	99	207	312	560	199923
S02FC	S02	soil2	soil	soil_frozen	soil2_frozen	2024.06.06	2025.02.22	44.0372209	-123.0562614	44.0372209 N 123.0562614 W	yes	no	frozen	5.7		C	7241.6	4016	1.901	1.731	39.391	38.072	9.093204118	20124	7.499618768	7666	2	38	100	211	318	584	163477
S02FD	S02	soil2	soil	soil_frozen	soil2_frozen	2024.06.06	2025.02.22	44.0372209	-123.0562614	44.0372209 N 123.0562614 W	yes	no	frozen	5.7		D	10731	3804	1.899	2.088	39.399	37.958	9.127595539	23501	7.500848865	8619	2	38	100	209	320	613	250732
S02FE	S02	soil2	soil	soil_frozen	soil2_frozen	2024.06.06	2025.02.24	44.0372209	-123.0562614	44.0372209 N 123.0562614 W	yes	no	frozen	5.7		E	7665	3308	1.903	2.088	39.357	37.909	9.131035251	20789	7.46534165	7662	2	39	100	211	336	664	168352
S03FA	S03	soil3	soil	soil_frozen	soil3_frozen	2024.06.07	2025.02.24	44.0466101	-123.0548485	44.0466101 N 123.0548485 W	yes	no	frozen	5.7		A	8249	3619	1.911	1.114	39.384	37.916	9.694268014	24590	8.045919255	8680	2	38	92	195	291	558	138191
S03FB	S03	soil3	soil	soil_frozen	soil3_frozen	2024.06.07	2025.02.24	44.0466101	-123.0548485	44.0466101 N 123.0548485 W	yes	no	frozen	5.7		B	9709	3284	1.898	2.039	39.405	37.95	9.618194593	22488	8.004777249	8169	2	37	92	195	299	558	108313
S03FC	S03	soil3	soil	soil_frozen	soil3_frozen	2024.06.07	2025.02.24	44.0466101	-123.0548485	44.0466101 N 123.0548485 W	yes	no	frozen	5.7		C	7884	3482	1.905	2.081	39.338	37.826	9.657301069	24980	8.029425943	9165	2	36	93	194	291	575	151751
S03FD	S03	soil3	soil	soil_frozen	soil3_frozen	2024.06.07	2025.02.24	44.0466101	-123.0548485	44.0466101 N 123.0548485 W	yes	no	frozen	5.7		D	8249	3802	1.904	2.094	39.412	38.011	9.534584677	24776	7.939857285	9303	2	37	91	198	294	567	160976
S03FE	S03	soil3	soil	soil_frozen	soil3_frozen	2024.06.07	2025.02.24	44.0466101	-123.0548485	44.0466101 N 123.0548485 W	yes	no	frozen	5.7		E	7957	3450	1.911	2.11	39.391	37.994	9.630840497	26088	7.973702865	9370	2	37	96	202	305	575	167350
F01FA	F01	feces1	feces	feces_frozen	feces1_frozen	2024.06.15	2025.02.27	44	-123	44 N 123 W	yes	no	frozen		Felis catus	A	10293	3048	1.872	1.958	39.157	37.865	5.974674996	6423	3.772737806	4095	2	11	16	28	47	100	677337
F01FB	F01	feces1	feces	feces_frozen	feces1_frozen	2024.06.15	2025.02.27	44	-123	44 N 123 W	yes	no	frozen		Felis catus	B	47.596	NA	1.772	0.225	39.458	38.079	6.238225407	3654	4.07376812	1319	1	7	13	26	44	96	491804
F01FC	F01	feces1	feces	feces_frozen	feces1_frozen	2024.06.15	2025.02.27	44	-123	44 N 123 W	yes	no	frozen		Felis catus	C	4219.4	4898	1.873	1.624	39.387	37.908	6.240633728	6252	4.063032774	3904	1	9	13	25	47	101	687822
F01FD	F01	feces1	feces	feces_frozen	feces1_frozen	2024.06.15	2025.02.27	44	-123	44 N 123 W	yes	no	frozen		Felis catus	D	7008	3898	1.873	2.142	39.355	37.894	6.327020029	6437	4.199362821	4098	1	10	15	28	47	99	749277
F01FE	F01	feces1	feces	feces_frozen	feces1_frozen	2024.06.15	2025.02.27	44	-123	44 N 123 W	yes	no	frozen		Felis catus	E	10147	3166	1.876	2.209	37.759	38.114	5.99058219	6631	3.855012989	4281	1	9	13	24	43	99	687285
F02FA	F02	feces2	feces	feces_frozen	feces2_frozen	2024.06.19	2025.02.27	44	-123	44 N 123 W	yes	no	frozen		Felis catus	A	14162	5052	1.872	1.829	39.226	37.862	5.731930562	6251	3.636485366	3922	1	8	12	25	42	102	636801
F02FB	F02	feces2	feces	feces_frozen	feces2_frozen	2024.06.19	2025.02.27	44	-123	44 N 123 W	yes	no	frozen		Felis catus	B	11972	4923	1.875	1.949	39.349	37.859	5.709727557	6999	3.590890816	4364	2	9	14	30	46	103	1166425
F02FC	F02	feces2	feces	feces_frozen	feces2_frozen	2024.06.19	2025.02.27	44	-123	44 N 123 W	yes	no	frozen		Felis catus	C	10147	4923	1.866	1.818	39.317	37.783	6.047120725	7002	3.965751042	4345	1	10	15	32	49	108	1001976
F02FD	F02	feces2	feces	feces_frozen	feces2_frozen	2024.06.19	2025.02.27	44	-123	44 N 123 W	yes	no	frozen		Felis catus	D	8103	NA	1.865	1.94	39.366	37.83	6.03822282	6885	3.998695338	4416	1	9	14	31	47	108	744566
F02FE	F02	feces2	feces	feces_frozen	feces2_frozen	2024.06.19	2025.02.27	44	-123	44 N 123 W	yes	no	frozen		Felis catus	E	14746	4782	1.868	2.063	39.318	37.756	6.118470734	6296	4.056629236	3608	1	10	14	31	49	112	1056472
F03FA	F03	feces3	feces	feces_frozen	feces3_frozen	2024.06.19	2025.02.27	44	-123	44 N 123 W	yes	no	frozen		Felis catus	A	6365.6	3352	1.88	2.049	39.219	37.687	6.063508168	6675	3.9397678	3781	1	10	15	34	60	144	1162045
F03FB	F03	feces3	feces	feces_frozen	feces3_frozen	2024.06.19	2025.02.27	44	-123	44 N 123 W	yes	no	frozen		Felis catus	B	10658	3516	1.877	0.766	39.26	37.919	5.678172177	4445	3.482272631	2462	1	8	12	27	44	110	382011
F03FC	F03	feces3	feces	feces_frozen	feces3_frozen	2024.06.19	2025.02.28	44	-123	44 N 123 W	yes	no	frozen		Felis catus	C	12191	3891	1.873	2.169	39.216	38.068	5.550161225	3433	3.315660083	1686	1	8	12	30	52	114	455043
F03FD	F03	feces3	feces	feces_frozen	feces3_frozen	2024.06.19	2025.02.28	44	-123	44 N 123 W	yes	no	frozen		Felis catus	D	12702	3915	1.872	1.079	39.298	38.138	5.383634161	3464	3.141650571	1923	1	6	10	26	45	107	323481
F03FE	F03	feces3	feces	feces_frozen	feces3_frozen	2024.06.19	2025.02.28	44	-123	44 N 123 W	yes	no	frozen		Felis catus	E	10804	4594	1.867	1.937	39.339	37.659	1.4987209	6	1.328964739	4	1	2	2	3	4	3	85
