# Supplementary material for: Effects of heat-assisted sample desiccation on microbiome surveys
Source: Environ Microbiome. 2026 Apr 5;21:72. doi: 10.1186/s40793-026-00889-5 (PMC13188285; doi:10.1186/s40793-026-00889-5)
Supplement: Supplementary file 2 — (tsv 15 KB) [file 40793_2026_889_MOESM2_ESM.tsv]

sample	material_oldID	material	type	type_treatment	material_treatment	collection_date	extraction_date	latitude	longitude	lat_lon	frozen	dried	treatment	pH	host	replicate	DNA_yield	peak_DNA_fragment_size_bp	260_280_ratio	260_230_ratio	mean_quality_R1	mean_quality_R2	Nsequences	assembly_Ncontigs	assembly_mean_contig_length	assembly_total_contig_length	assembly_min_contig_length	assembly_max_contig_length	assembly_N50	assembly_L50	assembly_Ncontigs_geq_1000	assembly_Ncontigs_geq_10000	assembly_Ncontigs_geq_100000	assembly_Ncontigs_geq_1000000	assembly_Ncontigs_geq_10000000	KO_shannon_diversity	NKOs	Nproteins
S01DA	S01	soil1	soil	soil_dried	soil1_dried	2024.06.06	2025.02.17	44.0264159	-123.0826687	44.0264159 N 123.0826687 W	no	yes	dried	5.3		A	1868.8	2500	1.957	1.625	37.654	38.091	42558542	98402	728.904	71725574	500	43242	692	36148	10963	13	0	0	0	7.275095258	3045	140903
S01DB	S01	soil1	soil	soil_dried	soil1_dried	2024.06.06	2025.02.17	44.0264159	-123.0826687	44.0264159 N 123.0826687 W	no	yes	dried	5.3		B	1087.7	2693	1.918	1.46	37.538	38.105	33707787	84774	748.617	63463258	500	40302	710	30269	10510	15	0	0	0	7.349091481	3012	122987
S01DC	S01	soil1	soil	soil_dried	soil1_dried	2024.06.06	2025.02.17	44.0264159	-123.0826687	44.0264159 N 123.0826687 W	no	yes	dried	5.3		C	1168	2512	1.919	1.314	37.705	38.067	27983844	53845	706.717	38053175	500	40281	671	20377	4838	11	0	0	0	7.148535418	2404	76268
S01DD	S01	soil1	soil	soil_dried	soil1_dried	2024.06.06	2025.02.17	44.0264159	-123.0826687	44.0264159 N 123.0826687 W	no	yes	dried	5.3		D	1306.7	2682	1.894	0.175	37.575	37.994	48193996	130029	742.709	96573728	500	33113	709	47155	16061	14	0	0	0	7.321856582	3333	188096
S01DE	S01	soil1	soil	soil_dried	soil1_dried	2024.06.06	2025.02.17	44.0264159	-123.0826687	44.0264159 N 123.0826687 W	no	yes	dried	5.3		E	1533	2693	1.946	1.537	37.655	38.142	32164490	73215	722.22	52877363	500	40434	687	27169	7638	11	0	0	0	7.211925615	2739	104213
S02DA	S02	soil2	soil	soil_dried	soil2_dried	2024.06.06	2025.02.17	44.0372209	-123.0562614	44.0372209 N 123.0562614 W	no	yes	dried	5.7		A	1518.4	2330	1.87	1.694	37.214	38.503	44992080	135032	921.563	124440550	500	57948	896	37198	29398	296	0	0	0	7.432160271	3672	224035
S02DB	S02	soil2	soil	soil_dried	soil2_dried	2024.06.06	2025.02.17	44.0372209	-123.0562614	44.0372209 N 123.0562614 W	no	yes	dried	5.7		B	1014.7	2160	1.88	1.394	37.166	38.437	44972715	139872	908.208	127032842	500	56780	880	39507	29864	253	0	0	0	7.43629838	3701	229499
S02DC	S02	soil2	soil	soil_dried	soil2_dried	2024.06.06	2025.02.17	44.0372209	-123.0562614	44.0372209 N 123.0562614 W	no	yes	dried	5.7		C	1029.3	2398	1.875	0.798	37.464	38.486	42819885	125009	897.967	112254015	500	46234	873	35930	26642	185	0	0	0	7.366447726	3579	203703
S02DD	S02	soil2	soil	soil_dried	soil2_dried	2024.06.06	2025.02.17	44.0372209	-123.0562614	44.0372209 N 123.0562614 W	no	yes	dried	5.7		D	1299.4	2482	1.888	1.127	37.225	38.371	61364270	160553	911.039	146270041	500	48840	882	44990	34168	301	0	0	0	7.421827897	3767	264410
S02DE	S02	soil2	soil	soil_dried	soil2_dried	2024.06.06	2025.02.17	44.0372209	-123.0562614	44.0372209 N 123.0562614 W	no	yes	dried	5.7		E	1357.8	2504	1.874	1.507	37.473	38.47	33803762	98354	884.22	86966576	500	32879	858	29010	20630	120	0	0	0	7.348823001	3349	158982
S03DA	S03	soil3	soil	soil_dried	soil3_dried	2024.06.07	2025.02.17	44.0466101	-123.0548485	44.0466101 N 123.0548485 W	no	yes	dried	5.7		A	3460.2	2735	1.925	1.796	37.144	38.276	42901856	135854	801.826	108931229	500	73240	773	45646	23315	3	0	0	0	7.362425065	3232	210350
S03DB	S03	soil3	soil	soil_dried	soil3_dried	2024.06.07	2025.02.17	44.0466101	-123.0548485	44.0466101 N 123.0548485 W	no	yes	dried	5.7		B	3212	2691	1.916	1.604	37.519	38.194	42759701	134493	806.486	108466727	500	34529	776	44827	22926	13	0	0	0	7.387025583	3283	209441
S03DC	S03	soil3	soil	soil_dried	soil3_dried	2024.06.07	2025.02.20	44.0466101	-123.0548485	44.0466101 N 123.0548485 W	no	yes	dried	5.7		C	3401.8	2669	1.892	1.819	37.308	38.274	45711054	134507	815.181	109647571	500	73364	779	43874	23186	41	0	0	0	7.460983854	3419	209901
S03DD	S03	soil3	soil	soil_dried	soil3_dried	2024.06.07	2025.02.20	44.0466101	-123.0548485	44.0466101 N 123.0548485 W	no	yes	dried	5.7		D	4102.6	2746	1.893	1.724	37.328	38.197	44955033	130600	798.72	104312896	500	73104	765	43864	21690	11	0	0	0	7.433571765	3372	201616
S03DE	S03	soil3	soil	soil_dried	soil3_dried	2024.06.07	2025.02.20	44.0466101	-123.0548485	44.0466101 N 123.0548485 W	no	yes	dried	5.7		E	4584.4	2912	1.899	1.58	37.499	38.274	39172356	109106	792.464	86462604	500	34432	755	36764	16951	42	0	0	0	7.443626286	3199	167550
F01DA	F01	feces1	feces	feces_dried	feces1_dried	2024.06.15	2025.02.22	44	-123	44 N 123 W	no	yes	dried		Felis catus	A	7592	2826	1.855	1.557	37.635	39.1	39259973	79586	2314.66	184214673	500	308342	5702	5325	35697	3008	45	0	0	7.417820219	3533	225247
F01DB	F01	feces1	feces	feces_dried	feces1_dried	2024.06.15	2025.02.22	44	-123	44 N 123 W	no	yes	dried		Felis catus	B	3328.8	2859	1.855	1.471	37.45	39.162	35891209	69792	1847.08	128911186	500	323342	3039	6959	29780	1457	30	0	0	7.364666801	3219	167407
F01DC	F01	feces1	feces	feces_dried	feces1_dried	2024.06.15	2025.02.22	44	-123	44 N 123 W	no	yes	dried		Felis catus	C	6424	2859	1.855	2.089	37.408	38.97	40846042	73583	2266.45	166772096	500	421376	5750	4869	32459	2786	32	0	0	7.416637439	3399	203005
F01DD	F01	feces1	feces	feces_dried	feces1_dried	2024.06.15	2025.02.22	44	-123	44 N 123 W	no	yes	dried		Felis catus	D	2642.6	2989	1.844	0.348	37.681	39.052	42981288	77157	2416.78	186471787	500	614810	7736	3986	32559	3094	64	0	0	7.431347532	3631	225850
F01DE	F01	feces1	feces	feces_dried	feces1_dried	2024.06.15	2025.02.22	44	-123	44 N 123 W	no	yes	dried		Felis catus	E	4832.6	2935	1.858	1.864	38	38.997	37047058	84569	2230.08	188595534	500	421631	4809	5917	38952	2591	60	0	0	7.426625672	3624	230874
F02DA	F02	feces2	feces	feces_dried	feces2_dried	2024.06.19	2025.02.22	44	-123	44 N 123 W	no	yes	dried		Felis catus	A	2598.8	2429	1.821	1.35	37.397	39.1	53448508	53990	2349.3	126838448	500	282594	6809	3232	23135	2227	32	0	0	7.316334529	3099	157535
F02DB	F02	feces2	feces	feces_dried	feces2_dried	2024.06.19	2025.02.22	44	-123	44 N 123 W	no	yes	dried		Felis catus	B	1474.6	2911	1.827	1.192	37.728	39.008	44916266	74249	2194.55	162943256	500	273038	6171	4617	28936	2737	38	0	0	7.328412046	3433	204809
F02DC	F02	feces2	feces	feces_dried	feces2_dried	2024.06.19	2025.02.22	44	-123	44 N 123 W	no	yes	dried		Felis catus	C	1489.2	2950	1.732	0.799	37.575	39.152	52390228	80657	2052.3	165532327	500	329322	4887	5996	32330	2657	24	0	0	7.292924644	3541	211139
F02DD	F02	feces2	feces	feces_dried	feces2_dried	2024.06.19	2025.02.22	44	-123	44 N 123 W	no	yes	dried		Felis catus	D	8176	NA	1.85	1.3	37.495	39.057	41799056	74746	1949.21	145695442	500	439313	3933	5997	30241	2036	35	0	0	7.354853181	3287	186430
F02DE	F02	feces2	feces	feces_dried	feces2_dried	2024.06.19	2025.02.22	44	-123	44 N 123 W	no	yes	dried		Felis catus	E	8468	4074	1.856	2.028	37.273	39.023	37012747	51992	2128.87	110684134	500	316391	5295	3551	20821	1764	29	0	0	7.308744798	2889	138719
F03DA	F03	feces3	feces	feces_dried	feces3_dried	2024.06.19	2025.02.22	44	-123	44 N 123 W	no	yes	dried		Felis catus	A	7270.8	2508	1.854	1.88	37.516	38.924	39004542	84010	1765.03	148280470	500	389027	2962	8339	33162	1725	34	0	0	7.48944659	3849	192669
F03DB	F03	feces3	feces	feces_dried	feces3_dried	2024.06.19	2025.02.22	44	-123	44 N 123 W	no	yes	dried		Felis catus	B	8468	2530	1.861	2.06	37.338	38.97	37842757	83947	1893.54	158957387	500	413074	3709	6693	32528	2089	53	0	0	7.513769771	3682	203702
F03DC	F03	feces3	feces	feces_dried	feces3_dried	2024.06.19	2025.02.22	44	-123	44 N 123 W	no	yes	dried		Felis catus	C	10074	3000	1.878	2.147	38.034	38.831	37175588	60583	2027.98	122861196	500	511582	4860	3463	22885	1605	52	0	0	7.532819553	3485	155826
F03DD	F03	feces3	feces	feces_dried	feces3_dried	2024.06.19	2025.02.22	44	-123	44 N 123 W	no	yes	dried		Felis catus	D	6467.8	2407	1.856	1.123	37.552	38.955	38922259	55547	2251.13	125043735	500	379403	6051	3405	23404	2027	39	0	0	7.424472166	3386	154344
F03DE	F03	feces3	feces	feces_dried	feces3_dried	2024.06.19	2025.02.22	44	-123	44 N 123 W	no	yes	dried		Felis catus	E	3153.6	NA	1.839	1.409	36.67	38.941	38498394	34835	1723.08	60023423	500	248855	2879	3022	12665	714	23	0	0	7.341683322	2840	80005
S01FA	S01	soil1	soil	soil_frozen	soil1_frozen	2024.06.06	2025.02.22	44.0264159	-123.0826687	44.0264159 N 123.0826687 W	yes	no	frozen	5.3		A	8176	3489	1.896	2.009	37.824	37.89	50004157	111605	702.152	78363668	500	17625	669	42558	9943	4	0	0	0	7.104654687	2801	156267
S01FB	S01	soil1	soil	soil_frozen	soil1_frozen	2024.06.06	2025.02.22	44.0264159	-123.0826687	44.0264159 N 123.0826687 W	yes	no	frozen	5.3		B	7446	3875	1.894	2.005	37.687	38.04	52462065	123546	775.965	95867318	500	38667	713	41106	14304	186	0	0	0	7.269765189	3161	179926
S01FC	S01	soil1	soil	soil_frozen	soil1_frozen	2024.06.06	2025.02.22	44.0264159	-123.0826687	44.0264159 N 123.0826687 W	yes	no	frozen	5.3		C	6803.6	3619	1.9	1.926	37.62	38.04	60736538	156791	718.632	112675006	500	19629	685	58619	16505	4	0	0	0	7.154615096	3126	221703
S01FD	S01	soil1	soil	soil_frozen	soil1_frozen	2024.06.06	2025.02.22	44.0264159	-123.0826687	44.0264159 N 123.0826687 W	yes	no	frozen	5.3		D	8614	3299	1.905	1.932	37.813	38.194	49986492	117839	722.453	85133168	500	17343	682	43514	12146	2	0	0	0	7.155306874	3011	167234
S01FE	S01	soil1	soil	soil_frozen	soil1_frozen	2024.06.06	2025.02.22	44.0264159	-123.0826687	44.0264159 N 123.0826687 W	yes	no	frozen	5.3		E	5299.8	3528	1.91	1.314	37.769	37.72	55898607	120843	699.482	84527523	500	16470	667	46294	10662	2	0	0	0	7.091981345	2935	168026
S02FA	S02	soil2	soil	soil_frozen	soil2_frozen	2024.06.06	2025.02.22	44.0372209	-123.0562614	44.0372209 N 123.0562614 W	yes	no	frozen	5.7		A	6438.6	3875	1.899	2.095	38.052	38.032	48756170	240335	820.933	197298859	500	21702	795	78634	44434	18	0	0	0	7.008651152	3574	368235
S02FB	S02	soil2	soil	soil_frozen	soil2_frozen	2024.06.06	2025.02.22	44.0372209	-123.0562614	44.0372209 N 123.0562614 W	yes	no	frozen	5.7		B	7446	3550	1.898	2.149	37.891	37.979	51543764	248244	822.098	204080836	500	23982	796	81026	45805	18	0	0	0	7.022406207	3609	381891
S02FC	S02	soil2	soil	soil_frozen	soil2_frozen	2024.06.06	2025.02.22	44.0372209	-123.0562614	44.0372209 N 123.0562614 W	yes	no	frozen	5.7		C	7241.6	4016	1.901	1.731	37.9	37.963	51982582	238287	816.016	194446102	500	21664	788	78290	42812	15	0	0	0	7.006663623	3568	364214
S02FD	S02	soil2	soil	soil_frozen	soil2_frozen	2024.06.06	2025.02.22	44.0372209	-123.0562614	44.0372209 N 123.0562614 W	yes	no	frozen	5.7		D	10731	3804	1.899	2.088	37.806	37.926	53350193	235128	815.691	191791814	500	28954	787	77153	42075	14	0	0	0	6.995576195	3563	358873
S02FE	S02	soil2	soil	soil_frozen	soil2_frozen	2024.06.06	2025.02.24	44.0372209	-123.0562614	44.0372209 N 123.0562614 W	yes	no	frozen	5.7		E	7665	3308	1.903	2.088	37.859	38.084	52491682	234506	814.323	190963647	500	25096	784	76926	41807	17	0	0	0	7.031565116	3564	357995
S03FA	S03	soil3	soil	soil_frozen	soil3_frozen	2024.06.07	2025.02.24	44.0466101	-123.0548485	44.0466101 N 123.0548485 W	yes	no	frozen	5.7		A	8249	3619	1.911	1.114	37.796	37.825	49850486	132034	745.206	98392583	500	24941	707	47301	16624	4	0	0	0	7.136656768	2892	192615
S03FB	S03	soil3	soil	soil_frozen	soil3_frozen	2024.06.07	2025.02.24	44.0466101	-123.0548485	44.0466101 N 123.0548485 W	yes	no	frozen	5.7		B	9709	3284	1.898	2.039	37.881	37.884	51001042	143472	751.938	107882099	500	73120	713	50919	18397	3	0	0	0	7.156577856	2961	210970
S03FC	S03	soil3	soil	soil_frozen	soil3_frozen	2024.06.07	2025.02.24	44.0466101	-123.0548485	44.0466101 N 123.0548485 W	yes	no	frozen	5.7		C	7884	3482	1.905	2.081	37.825	37.886	52300062	140333	749.002	105109721	500	73360	710	49907	17802	5	0	0	0	7.144155132	3005	205923
S03FD	S03	soil3	soil	soil_frozen	soil3_frozen	2024.06.07	2025.02.24	44.0466101	-123.0548485	44.0466101 N 123.0548485 W	yes	no	frozen	5.7		D	8249	3802	1.904	2.094	37.724	37.94	54026774	163550	757.747	123929554	500	62507	721	57758	21936	2	0	0	0	7.162736955	3061	241412
S03FE	S03	soil3	soil	soil_frozen	soil3_frozen	2024.06.07	2025.02.24	44.0466101	-123.0548485	44.0466101 N 123.0548485 W	yes	no	frozen	5.7		E	7957	3450	1.911	2.11	37.818	37.869	45776946	128287	748.781	96058907	500	50705	712	45895	16536	6	0	0	0	7.137499167	2886	188117
F01FA	F01	feces1	feces	feces_frozen	feces1_frozen	2024.06.15	2025.02.27	44	-123	44 N 123 W	yes	no	frozen		Felis catus	A	10293	3048	1.872	1.958	37.925	38.781	38095079	79363	2345.41	186138671	500	422995	5524	5960	37628	3140	30	0	0	7.40397637	3546	223705
F01FB	F01	feces1	feces	feces_frozen	feces1_frozen	2024.06.15	2025.02.27	44	-123	44 N 123 W	yes	no	frozen		Felis catus	B	47.596	NA	1.772	0.225	37.333	39.092	17340056	55941	1561.1	87329328	500	90285	2205	7709	22074	850	0	0	0	7.326033869	2826	122631
F01FC	F01	feces1	feces	feces_frozen	feces1_frozen	2024.06.15	2025.02.27	44	-123	44 N 123 W	yes	no	frozen		Felis catus	C	4219.4	4898	1.873	1.624	37.982	39.055	52903414	79691	2639.78	210366679	500	422995	7068	5403	39378	3680	55	0	0	7.429620083	3689	246613
F01FD	F01	feces1	feces	feces_frozen	feces1_frozen	2024.06.15	2025.02.27	44	-123	44 N 123 W	yes	no	frozen		Felis catus	D	7008	3898	1.873	2.142	38.091	38.766	43356434	86029	2425.31	208647059	500	421631	5548	6534	42229	3268	41	0	0	7.429247051	3697	248514
F01FE	F01	feces1	feces	feces_frozen	feces1_frozen	2024.06.15	2025.02.27	44	-123	44 N 123 W	yes	no	frozen		Felis catus	E	10147	3166	1.876	2.209	38.143	38.666	32961401	89118	1960.94	174754743	500	421511	3881	7565	36965	2503	23	0	0	7.393457251	3819	218069
F02FA	F02	feces2	feces	feces_frozen	feces2_frozen	2024.06.19	2025.02.27	44	-123	44 N 123 W	yes	no	frozen		Felis catus	A	14162	5052	1.872	1.829	38.195	38.741	42664056	81396	2214.74	180270757	500	289419	4984	6355	36778	2731	54	0	0	7.411079158	3462	220247
F02FB	F02	feces2	feces	feces_frozen	feces2_frozen	2024.06.19	2025.02.27	44	-123	44 N 123 W	yes	no	frozen		Felis catus	B	11972	4923	1.875	1.949	38.192	38.893	42078627	90315	2191	197880282	500	307803	5079	6734	39961	3127	47	0	0	7.418165767	3547	242960
F02FC	F02	feces2	feces	feces_frozen	feces2_frozen	2024.06.19	2025.02.27	44	-123	44 N 123 W	yes	no	frozen		Felis catus	C	10147	4923	1.866	1.818	37.898	38.781	44075085	95347	2217.79	211459879	500	324786	4950	7372	43154	3283	49	0	0	7.436609684	3647	257835
F02FD	F02	feces2	feces	feces_frozen	feces2_frozen	2024.06.19	2025.02.27	44	-123	44 N 123 W	yes	no	frozen		Felis catus	D	8103	NA	1.865	1.94	37.849	38.836	48992501	100371	2173.57	218163732	500	278826	4870	7264	44504	3352	51	0	0	7.432978506	3646	269206
F02FE	F02	feces2	feces	feces_frozen	feces2_frozen	2024.06.19	2025.02.27	44	-123	44 N 123 W	yes	no	frozen		Felis catus	E	14746	4782	1.868	2.063	37.816	38.986	39140789	91350	2128.97	194481676	500	266885	4911	6849	39025	3061	50	0	0	7.428144929	3605	241635
F03FA	F03	feces3	feces	feces_frozen	feces3_frozen	2024.06.19	2025.02.27	44	-123	44 N 123 W	yes	no	frozen		Felis catus	A	6365.6	3352	1.88	2.049	38.167	38.718	33402834	69010	2089.42	144191080	500	737502	4639	4534	28548	1970	47	0	0	7.460480073	3607	179672
F03FB	F03	feces3	feces	feces_frozen	feces3_frozen	2024.06.19	2025.02.27	44	-123	44 N 123 W	yes	no	frozen		Felis catus	B	10658	3516	1.877	0.766	37.966	38.884	50881422	43264	2161.94	93534162	500	366941	5384	2409	17350	1265	49	0	0	7.448947931	3444	115836
F03FC	F03	feces3	feces	feces_frozen	feces3_frozen	2024.06.19	2025.02.28	44	-123	44 N 123 W	yes	no	frozen		Felis catus	C	12191	3891	1.873	2.169	38.194	38.867	52022365	44442	2283.8	101496431	500	386656	5612	2705	19027	1441	42	0	0	7.449187831	3546	123636
F03FD	F03	feces3	feces	feces_frozen	feces3_frozen	2024.06.19	2025.02.28	44	-123	44 N 123 W	yes	no	frozen		Felis catus	D	12702	3915	1.872	1.079	38.274	38.676	52941328	46002	2279.72	104871843	500	442294	7314	2259	17550	1630	57	0	0	7.491824943	3619	129071
F03FE	F03	feces3	feces	feces_frozen	feces3_frozen	2024.06.19	2025.02.28	44	-123	44 N 123 W	yes	no	frozen		Felis catus	E	10804	4594	1.867	1.937	38.076	38.583	38809730	88863	2111.89	187668560	500	273038	4949	6356	37042	2915	52	0	0	7.414650087	3518	235125
